# Supplementary material for: MsmR1, a global transcription factor, regulates polymyxin synthesis and carbohydrate metabolism in Paenibacillus polymyxa SC2
Source: Front Microbiol. 2022 Nov 22;13:1039806. doi: 10.3389/fmicb.2022.1039806 (PMC9722767; doi:10.3389/fmicb.2022.1039806)
Supplement: Supplementary file 1 [file Data_Sheet_1.xlsx]

## Sheet: Table S1
Strains and plasmids used in this study
strain	description	Reference
Paenibacillus polymyxa SC2-M1	Spontaneous mutant of P. polymyxa SC2	Hou, et al., 2016
SC2-M1-ΔmsmR1	msmR1 deletion mutant of SC2-M1	This study
E. coli DH5α	F-φ80 lacZΔM15 Δ(lacZYA-argF) U169 endA1 recA1 hsdR17(rk−,mk+) supE44λ- thi-1 gyrA96 relA1 phoA	TransGen Biotech
Trans110	rpsL (StrR) thr leu thi-1 lacY galK galT ara tonA tsx dam dcm supE44 Δ(lac-proAB)/[F’traD36 proAB lacIqlacZΔM15]	TransGen Biotech
E. coli BL21 (DE3)	F−ompT hsdS(rB− mB−) dcm(DE3)	TransGen Biotech
SC2-M1-Flag	Add a Flag to MsmR1 in SC2-M1, Cmr	This study
SC2-M1-ΔoppC3	oppC3 deletion mutant of SC2-M1, Cmr	This study
SC2-M1-ΔoppC3/oppC3	Complementation of SC2-M1-ΔoppC3	This study
SC2-M1-Δsdr3	sdr3 deletion mutant of SC2-M1, Cmr	This study
SC2-M1-ΔsucA	sucA deletion mutant of SC2-M1, Cmr	This study
SC2-M1-ΔsucA/sucA	Complementation of SC2-M1-ΔsucA	This study
SC2-M1-ΔpepF	pepF deletion mutant of SC2-M1, Cmr	This study
SC2-M1-ΔmsmR5	msmR5deletion mutant of SC2-M1	This study
SC2-M1-ΔmsmR1/msmR5	msmR5deletion mutant of SC2-M1-ΔmsmR1	This study
SC2-M1-p	Strain for gene overexpression (negtive control), Tetr	This study
SC2-M1-psdr3	Strain for gene sdr3 overexpression, Tetr	This study
SC2-M1-pmsmR1	Strain for gene msmR1 overexpression, Tetr	This study
plasmid
pRN5101	Gene deletion; Ampr, Eryr	Hou, et al., 2016
pHY300PLK	E. coli and B. subtilis shuttle vector; Ampr, Tetr, Kanr	TaKaRa
pET28b(+)	Protein expression, N-His, N-Thrombin, N-T7, C-His	TaKaRa
pDG1661	Integration vector; Ampr, Cmr, Spcr	Guérout-Fleury et al., 1996
pGFP4412	Shuttle vector carrying gfp, Ampr, Kmr	Tian et al., 2004
pET28b(+)-msmR1	Protein expression, Kanr	This study
pRN5101-ΔoppC3	oppC3 genedeletion mutant plasmid; Ampr, Eryr	This study
pRN5101-Δsdr3	sdr3 gene deletion mutant plasmid; Ampr, Eryr	This study
pRN5101-ΔsucA	sucA gene deletion mutant plasmid; Ampr, Eryr	This study
pRN5101-ΔpepF	pepF gene deletion mutant plasmid; Ampr, Eryr	This study
pRN5101-ΔmsmR1	msmR1 gene deletion mutant plasmid; Ampr, Eryr	This study
pRN5101-ΔmsmR5	msmR5 deletion mutant plasmid; Ampr, Eryr	This study
pRN5101-ΔoppC3/oppC3	Mutant ΔoppC3 complement plasmid;Ampr, Eryr	This study
pRN5101-ΔsucA/sucA	Mutant ΔsucA complement plasmid;Ampr, Eryr	This study
pRN5101-msmR1-Flag	Add a Flag tag to msmR1 gene; Ampr, Eryr	This study
pHY300PLK-p	Plasmid for gene overexperssion (negative control); Ampr, Tetr	This study
pHY300PLK-psdr3	Plasmid for gene sdr3 overexperssion; Ampr, Tetr	This study
pHY300PLK-pmsmR1	Plasmid for gene msmR1 overexperssion; Ampr, Tetr	This study
pHY300PLK-msmR1-gfp	GFP reporter plasmid (msmR1 promoter); Ampr, Tetr	This study
pHY300PLK-gfp	GFP reporter plasmid (negative control); Ampr, Tetr	Li et al., 2019

## Sheet: Table S2
Primers used in this study
Primer	Primer sequences（5'-3'）	Length	Founction
FlagF1	GCGTCGACCATCAGAGATCCACACCAAAAAG	1054	add a Flag to msmR1
FlagR1	ATAAGCTGTCAAACATGATTAGTGGTGGTGGTGGTGGTGGATTTGAGCATGGGTTTCG
FlagF2	AGGATGACGACGATAAGTAATCATGTTTGACAGCTTATCATCGGC	1189
FlagR2	ATAAGCTGTCAAACATGATTACTTATCGTCGTCATCCTTGTAATCGATTTGAGCATGGGTTTCGG
FlagF3	GAGCGCTTGTTTCGGCGTGGAACGACTATTGAAATTACAAGTAG	700
FlagR3	GGATATCGCGATGTGGACGTGAATGCATTC
pRNF1	TCACCCTGGATGCTGTAGGCAT	—	verify vector construction
pRNR1	AAGGAGCTGACTGGGTTGAAGG
YMF1	CAGTATACATGCACAGGAAATCC	—	validation of genetic recombination
YMR1	CCCAATAACCTAACTCTCCG
MsmRF	GCGTCGACGTGATCGAGTATTTGCCACG	828	protein expression
MsmRR	CCCTCGAGTTAGATTTGAGCATGGGTTTC
msmR1F1	CCAAGCTTCTAGAGATCT TTGGGAAAAATAACCCCTCTC	241	verify the msmR1 promoter
msmR1R1	CCTTTACTCATGGTAAAATCTCCTTATGTAAATTATC
msmR1F2	GATTTTACCATGAGTAAAGGAGAAGAACTTTTC	717
GFPTR	TCCCGGGGATCCGTCGACCCACGCCGAAACAAGCG
pmsmR1F1	CAAGCTTCTAGAGATCT GTTCATCCCTCCACATCG	250	overexpression msmR1
pmsmR1R1	GTGGCAAATACTCGATCACTCAAATCACTCCTCTTTCTTAATC
pmsmR1F2	GAAAGAGGAGTGATTTGAGTGATCGAGTATTTGCCAC	828
pmsmR1R2	ATAAGCTGTCAAACATGATTAGATTTGAGCATGGGTTTCG
pmsmR1F3	CCATGCTCAAATCTAATCATGTTTGACAGCTTATCATCG	1189
pmsmR1R3	TTCCCGGGGATCCGTCGAC CCACGCCGAAACAAGCG
pmsmR1F1	CAAGCTTCTAGAGATCT GTTCATCCCTCCACATCG	250	overexpression sdr3
psdr3R1	CTGGATTAATCTCAT TCAAATCACTCCTCTTTCTTAATC
psdr3F2	AAGAGGAGTGATTTGAATGAGATTAATCCAGAATGCAAC	762
psdr3R2	TAAGCTGTCAAACATGATTACACTTGAGATGTGGGGC
psdr3F3	CACATCTCAAGTGTAATCATGTTTGACAGCTTATCATCG	1189
pmsmR1R3	TTCCCGGGGATCCGTCGAC CCACGCCGAAACAAGCG
pmsmR1F1	CAAGCTTCTAGAGATCT GTTCATCCCTCCACATCG	250	overexpression gene (negative control)
pR1	AAGCTGTCAAACATGATCAAATCACTCCTCTTTCTTAATC
pF3	AGAGGAGTGATTTGATCATGTTTGACAGCTTATCATCG	1189
pmsmR1R3	TTCCCGGGGATCCGTCGAC CCACGCCGAAACAAGCG
pHY300F	GTCAGATTTCGTGATGCTTG	—	verify the plasmid
pHY300R	GATCAACTTTGGGAGAGAGTTC
Δsdr3F1	CGGCTAGC GAGCGTATTCTCGGTTGAAC	1018	knockout mutant of sdr3
Δsdr3R1	GATAAGCTGTCAAACATGAGACAGGGTTGCATTCTGG
Δsdr3F2	GAATGCAACCCTGTCTCATGTTTGACAGCTTATCATCGG	1189
Δsdr3R2	TCAACCGGCTGCTCAATCCACGCCGAAACAAGCG
Δsdr3F3	CGCTTGTTTCGGCGTGGATTGAGCAGCCGGTTGAC	1028
Δsdr3R3	CGGGATCCCCAATTCAGCACCCCATC
YZsdr3F	GCTGGGATGGTAGTTCTATG	3346	validation of genetic recombination
YZsdr3R	AAGCTCCCTCGTAATTATGG
ΔoppC3F1	CGGCTAGCGGATAAGCCGTGGCTACAG	910	knockout mutant of oppC3
ΔoppC3R1	GATAAGCTGTCAAACATGACTGCGTGTTGTCGGTATG
ΔoppC3F2	CGACAACACGCAGTCATGTTTGACAGCTTATCATCGG	1189
ΔoppC3R2	ATACGGTCAGCATGATAGCCACGCCGAAACAAGCG
ΔoppC3F3	GCTTGTTTCGGCGTGGCTATCATGCTGACCGTATTGG	937
ΔoppC3R3	GCGTCGACCGAATCAGAGCGTGAAGTG
YZoppC3F	AACGATACTCGGGGACAAG	3173	validation of genetic recombination
YZoppC3R	CGTATTGCGATTGCTCGTG
ΔpepFF1	CGGCTAGCGCGCTGATCTGGTAACAC	786	knockout mutant of pepF
ΔpepFR1	ATGATAAGCTGTCAAACATGAGTTTCCACGTTACTACGCAG
ΔpepFF2	CTGCGTAGTAACGTGGAAAC TCATGTTTGACAGCTTATCATCGG	1189
ΔpepFR2	GTCTTCACCCATGCGTTTCCCACGCCGAAACAAGCG
ΔpepFf3	CGCTTGTTTCGGCGTGGGAAACGCATGGGTGAAGAC	722
ΔpepFR3	GCGTCGACTGAAGGCGGTACAGGAAC
YZpepFF	CAGCCGGAAAATACAGAGG	2818	validation of genetic recombination
YZpepFR	CTACCCTTCCCCTGTTGC
ΔsucAF1	GGATATC TCTGTCCATCCGATCTGC	949	knockout mutant of sucA
ΔsucAR1	AGCTGTCAAACATGA ATTGATCAAACAGCTCGCG
ΔsucAF2	GCTGTTTGATCAATTCATGTTTGACAGCTTATCATCG	1189
ΔsucAR2	GTTCTAGGCTGTGCCACGCCGAAACAAGCG
ΔsucAF3	TGTTTCGGCGTGGCACAGCCTAGAACAACAGC	936
ΔsucAR3	GCGTCGACCATCGCCATTGATTTCTGC
YZsucAF	CACTACGGATGAAGAGGAGG	3232	validation of genetic recombination
YZsucAR	CGAGCTTTGCTAGCCAAATC
ΔmsmR5F1	CACTATGGCGTGCTGCTAGCGTTATCCGCAACCAAACG	825	knockout mutant of msmR5
ΔmsmR5R1	GTATGATGGAGA CCAAGAATAACTGGGTTCAC
ΔmsmR5F2	AGTTATTCTTGG TCTCCATCATACTTTCGCG	889
ΔmsmR5R2	CTCAAGGGCATCGGTCGAC GAGGAGACCTTTGGACACG
YZmsmr5F	CTTGCTCATTCTTGTCTTCC	1838	validation of genetic recombination
YZmsmr5R	GATCTTGGTGTCTCGCAC
PPSC2_23180FBio	CAGCAACGCACCTCAAGAG	186	EMSA
PPSC2_23180R	GAGGAACCACGTACTGCAAAG
pepFFBio	TGATCTGGTAACACCGAAC	295	EMSA
pepFR	GTACAGTCAGCCCTTGTGC
yycNFBio	GAAGATGTGGCCGGACATG	397	EMSA
yycNR	TATCCGCTCCGGCAATTTC
oppC3FBio	TGGGGATGACGCTTATCG	225	EMSA
oppC3R	ACCATTTCCCGGGCAATC
msmR1FBio	TTGGGAAAAATAACCCCTC	158	EMSA
msmR1R	ATATGATTTCTGTAGAACCTAC
sucA1FBio	CCGATTCATCTCATTTACGC	153	EMSA
sucA1R	GTTAAATCTCTAATTTAAGC
sdr3FBio	GGACGAATCGCACATGAG	300	EMSA
sdr3R2	ATTCATACGCGTTCCTTGC
ydfPFBio	CGGAACAAATGGATCTTCG	171	EMSA
ydfPR3	AGACAAAATTAAATTCATGGC
pppLFBio	CAGAGGAAATGCATGTCCG	258	EMSA
pppLR1	TCCCACTCGAAATGAGCG
GAPDH	TGAAGGCTTGATGACTACA	152	qRT-PCR, the housekeeping gene glyceraldehyde-3-phosphate dehydrogenase
GAPDH	TAACCAGACCGATTGCTT
pmxAF	TTATGCAAGAGCGACTGA	185	qRT-PCR, synthetase 2 Gramicidin S synthetase II, involved in polymyxin synthesis
pmxAR	AGCGACGATTATACCTTGA
pmxBF	ATATTTGAACAGCAGGCTTT	176	qRT-PCR, peptide synthetase, involved in polymyxin synthesis
pmxBR	CCTACAGTCAATCCTCCAA
pmxCF	ATGACATGGTTGCGGATA	186	qRT-PCR, multidrug ABC transporter permease, involved in polymyxin synthesis
pmxCR	ATGGACGGGAAGTTTGAT
pmxDF	GATATTCAGCACAGTCAGC	186	qRT-PCR, multidrug ABC transporter, involved in polymyxin synthesis
pmxDR	TGGTCGTACATAACTTGGT
pmxEF	AGAATGGCGGATACGATT	158	qRT-PCR, polymyxin synthetase, involved in polymyxin synthesis
pmxER	CACCTACAGCAGTTACCA
fabG5F	GCTGGCATAACAAGAGATAA	163	qRT-PCR, 3-oxoacyl-ACP reductase, involved in fatty acid biosynthesis
fabG5R	CAACAACGGAAGAGATATTGA
fabIF	AAGGTAGGCGTCTTACAC	167	qRT-PCR, enoyl-ACP reductase, involved in fatty acid biosynthesis
fabIR	TCAGTCATCAGCGGATATAC
fusBF	CATATCTGACCAACCTCAATG	117	qRT-PCR, 3-hydroxymyristoyl/3-hydroxydecanoyl-(acyl carrier protein) dehydratase, involved in fatty acid biosynthesis biosynthesis
fusBR	GACCACTTCCGAGAATATAAC
sucAF	TCATATTCATAACGAGGAGGAA	197	qRT-PCR, 2-oxoglutarate dehydrogenase, involved in TCA cycle
sucAR	GGACAAGCACATCATTACC
PPSC2_23180F	ATGCGTATCTCAAGCCTATG	124	qRT-PCR, hypothetical protein
PPSC2_23180R	ATCTCTTCCGTCAACTCC
pepFF	AATAAGTTGACCTCGGAATATG	78	qRT-PCR, oligoendopeptidase F
pepFR	TGACAATGTGCGTTCTTC
oppC3F	ATACTCCGTTATATTCTGCCTAA	88	qRT-PCR, peptide ABC transporter permease
oppC3R	CTGCTGCTTCAATGATGG
yycNF	ATCAAGTTGGTTCCGATGA	188	qRT-PCR, GNAT family acetyltraansferase
yycNR	AGCATATACAGGTGAGCAT
sdr3F	CGTCAACATTGCTTCTACAG	190	qRT-PCR, oxidoreductase
sdr3R	CACCTCCAGATTCGTCAC
pppLF	AGTCAATTCCAAGCATACAG	192	qRT-PCR, serine/threonine protein phosphatase
pppLR	CACAGCAGCACATAATCA
ydfpF	GGTTGGATGGAATCAATCG	106	qRT-PCR, oxidoreductase
ydfpR	GAGTGAGCAGTCCTACAG
frlAF	GCATACCTGGCGAGCTTCTTC	107	qRT-PCR, fructoselysine transporter
frlAR	CCTTGACACTTCGGTAATGGATGG
frlC1F	ACCGATATGATGCTTGTGACTTC	142	qRT-PCR, endonuclease
frlC1R	GGTCAGAGGCTCCAACGC
citCF	TCCACTTACGACACCTATTG	92	qRT-PCR, isocitrate dehydrogenase, involved in TCA cycle
citCR	GAACAGGACGCAGACATA
sucBF	ATACTGTGGTTATCGGTGAA	133	qRT-PCR, dihydrolipoamide succinyltransferase, involved in TCA cycle
sucBR	TCTACGGAAGTCTGTGAAG
sucDF	GCCAGGAGAGTGTAAGATTG	144	qRT-PCR, succinyl-CoA synthetase subsunit alpha, involved in TCA cycle
sucDR	CCAACCGCTGAAGATTGAC
sucCF	GGATGAAGAAGATGAGAAGG	93	qRT-PCR, succinyl-CoA synthetase subunit beta, involved in TCA cycle
sucCR	GCACCATTGACCATACAG
lpdVF	ACTGCTCATTTCTGTAGGT	135	qRT-PCR, dihydrolipoamide dehydrogenase, involved in TCA cycle
lpdVR	CCGATGGCGTAGATATGT
pdhCF	GGACGAAGTGGATGTAAC	97	qRT-PCR, dienelactone hydrolase, involved in TCA cycle
pdhCR	GATGAATGGCAGGTAAGTTAC
ectBF	TTCTTGCGTGAACATATCC	119	qRT-PCR, diadenosine tetraphosphatase, involved in L-2,4-diaminobutyric acid
ectBR	AGAGTTGCTACCTCCTTG
degUF	GGCATATTAATGTCCATCAGA	135	qRT-PCR, chemotaxis protein CheY, involved in biofilm formation
degUR	GACGACCATCAGTTGTTC
epsAF	GGTTCGCTCACTGATGTA	184	qRT-PCR, phospholipid phosphatase, involved in biofilm formation
epsAR	GGTTCGTCGTAGAGTAGTC
spo0AF	CCGCAATTAGTCAGCAATAG	108	qRT-PCR, sporulation transcription factor spo0A, involved in sporulation
spo0AR	ATGGATGATAGCCGTGATG
spo0FF	CTTTCAGGCAGCGAACGG	160	qRT-PCR, sporulation initiation phosphotransferase F, involved in sporulation
spo0FR	CTCCATACGCTGTCATCATAAT
cheAF	GGTGTCGGTCTGGATGTTGTTA	120	qRT-PCR, chemotaxis protein CheA
cheAR	AATGGATAGAGTCAGCGGCAAT
cheW3F	TGAGAGGCGTGGTTATTC	154	qRT-PCR, chemotaxis protein CheW
cheW3R	TTCAGGTCAATTACATCATTCG
fliCF	GCTTGTCTATTGGTTCTATGGAT	96	qRT-PCR, flagellin, involved in flagellar assembly
fliCR	GCAGCGTTAATTGTGGAGATA
fliNF	CGTCTGCGACCTCTATGT	128	qRT-PCR, flagellar motor switch protein FliN, involved in flagellar assembly
fliNR	TGTAATCAGCGTCTCTTCATCT
fliGF	CGACGCAGGATTACACGAATG	125	qRT-PCR, flagellar motor switch protein FliG, involved in flagellar assembly
fliGR	CTCAGCCAGTTCAGGGTCTTG
fliMF	GACAGGCTTCTCGGAGGAACA	147	qRT-PCR, flagellar motor switch protein FliM, involved in flagellar assembly
fliMR	AGGCTATCAAAGGTACGGCTGAAA
fliZF	CGTGCTAATCTTTATCATCGTA	153	qRT-PCR, flagellar protein, involved in flagellar assembly
fliZR	CTGCTACCAACTTCAACAA
dppAF	CCGATGCCACCTACGTTATG	148	qRT-PCR, peptide ABC transporter substrate-binding protein
dppAR	GACGAGATACAGGCATTGC
dppBF	ACATCTAGCCGTGATTGAT	162	qRT-PCR, peptide ABC transporter permease
dppBR	TAGTCCGCATCCATAACC
nikB3F	TGTTACCGACGTTGACTCTG	121	qRT-PCR, nickel transporter permease NikB
nikB3R	CGTATTCCTCTAGTTCTGGC
gltAF	GTGCGTCAGGTATTCATC	106	qRT-PCR, glutamate synthase, involved in amino acid metabolism
gltAR	ATTCATATCCTCTTGGTTATAGC
serA3F	ACGCCATTAACACCAGAA	125	qRT-PCR, D-3-phosphoglycerate dehydrogenase, involved in amino acid metabolism
serA3R	GCTTCAACAAGTGCCATT
ispA1F	TTCTAATAATGAGGTGGATTTGG	198	qRT-PCR, serine protease, involved in amino acid metabolism
ispA1R	TTGATGAGTTGGGCGTAT
ltaEF	GGAGGACTGCTGGCTAAG	171	qRT-PCR, threonine aldolase, involved in amino acid metabolism
ltaER	CTGCTGATTGGTTGTAGAATG

## Sheet: Table S3
Sequencing data statistics
Sample name	Raw reads	Clean reads	Q20 (%)	Q30 (%)	Mapped reads	Percent of mapped reads	Properly paired
Control_1	48509576	44056964	99.39	97.54	21700918	0.4925	21352136
Control_2	53214662	48617206	99.38	97.46	15821041	0.3254	15527252
Control_3	47031522	41319482	99.43	97.7	21793304	0.5274	21484174
Flag_1	41680518	39497590	99.37	97.52	35812826	0.9065	35128760
Flag_2	41321884	38309746	99.38	97.56	33089146	0.8636	32457160
Flag_3	41954802	38508352	99.41	97.6	17572188	0.4563	17302176

## Sheet: Table S4
KEGG classification
gene_id	target_id	E_value	KO entry	KO name	KO Definition	Enzyme name	KO brite
Xenobiotics biodegradation and metabolism
PPSC2_RS32860	ppo:PPM_0772	0	K01951	E6.3.5.2, guaA	GMP synthase (glutamine-hydrolysing)	6.3.5.2	Metabolism; Nucleotide Metabolism; Purine metabolism [PATH:ko00230] Metabolism; Xenobiotics Biodegradation and Metabolism; Drug metabolism - other enzymes [PATH:ko00983] Metabolism; Enzyme Families; Peptidases [BR:ko01002]
PPSC2_RS35495	ppm:PPSC2_c1408	0	K01077	E3.1.3.1, phoA, phoB	alkaline phosphatase	3.1.3.1	Metabolism; Metabolism of Cofactors and Vitamins; Folate biosynthesis [PATH:ko00790] Metabolism; Xenobiotics Biodegradation and Metabolism; gamma-Hexachlorocyclohexane degradation [PATH:ko00361] Environmental Information Processing; Signal Transduction; Two-component system [PATH:ko02020]
PPSC2_RS52775	ppo:PPM_4777	0	K01066	E3.1.1.-, aes	esterase / lipase	3.1.1.-	Metabolism; Biosynthesis of Secondary Metabolites; Tropane, piperidine and pyridine alkaloid biosynthesis [PATH:ko00960] Metabolism; Xenobiotics Biodegradation and Metabolism; 2,4-Dichlorobenzoate degradation [PATH:ko00623]
Nucleotide Metabolism
PPSC2_RS29620	ppq:PPSQR21_001770	0	K00384	E1.8.1.9, trxB	thioredoxin reductase (NADPH)	1.8.1.9	Metabolism; Nucleotide Metabolism; Pyrimidine metabolism [PATH:ko00240]
PPSC2_RS32860	ppo:PPM_0772	0	K01951	E6.3.5.2, guaA	GMP synthase (glutamine-hydrolysing)	6.3.5.2	Metabolism; Nucleotide Metabolism; Purine metabolism [PATH:ko00230] Metabolism; Xenobiotics Biodegradation and Metabolism; Drug metabolism - other enzymes [PATH:ko00983] Metabolism; Enzyme Families; Peptidases [BR:ko01002]
PPSC2_RS51190	ppm:PPSC2_c4787	0	K03043	rpoB	DNA-directed RNA polymerase subunit beta	2.7.7.6	Metabolism; Nucleotide Metabolism; Purine metabolism [PATH:ko00230] Metabolism; Nucleotide Metabolism; Pyrimidine metabolism [PATH:ko00240] Genetic Information Processing; Transcription; RNA polymerase [PATH:ko03020] Genetic Information Processing; Replication and Repair; DNA repair and recombination proteins [BR:ko03400] Unclassified; Unprocessed; Deleted
PPSC2_RS31430	ppo:PPM_0477	0	K00525	E1.17.4.1A, nrdA, nrdE	ribonucleoside-diphosphate reductase alpha chain	1.17.4.1	Metabolism; Nucleotide Metabolism; Purine metabolism [PATH:ko00230] Metabolism; Nucleotide Metabolism; Pyrimidine metabolism [PATH:ko00240] Genetic Information Processing; Replication and Repair; DNA repair and recombination proteins [BR:ko03400]
PPSC2_RS33945	ppo:PPM_0983	0	K01239	E3.2.2.1, iunH	purine nucleosidase	3.2.2.1	Metabolism; Nucleotide Metabolism; Purine metabolism [PATH:ko00230] Metabolism; Metabolism of Cofactors and Vitamins; Nicotinate and nicotinamide metabolism [PATH:ko00760]
PPSC2_RS52710	ppo:PPM_4764	0	K01239	E3.2.2.1, iunH	purine nucleosidase	3.2.2.1	Metabolism; Nucleotide Metabolism; Purine metabolism [PATH:ko00230] Metabolism; Metabolism of Cofactors and Vitamins; Nicotinate and nicotinamide metabolism [PATH:ko00760]
PPSC2_RS32935	ppo:PPM_0786	0	K01589	purK	5-(carboxyamino)imidazole ribonucleotide synthase	6.3.4.18	Metabolism; Nucleotide Metabolism; Purine metabolism [PATH:ko00230]
PPSC2_RS34470	ppo:PPM_1081	0	K01129	dgt	dGTPase	3.1.5.1	Metabolism; Nucleotide Metabolism; Purine metabolism [PATH:ko00230]
PPSC2_RS49125	ppo:PPM_4090	0	K01524	gppA	guanosine-5'-triphosphate,3'-diphosphate pyrophosphatase	3.6.1.40	Metabolism; Nucleotide Metabolism; Purine metabolism [PATH:ko00230]
PPSC2_RS29225	ppm:PPSC2_c0099	2.5e-122	K11991	tadA	tRNA-specific adenosine deaminase	3.5.4.-	Metabolism; Nucleotide metabolism
PPSC2_RS53500	ppo:PPM_4925	0	K17828	pyrD3	dihydroorotate dehydrogenase (NAD+) catalytic subunit	1.3.1.14	Metabolism; Nucleotide metabolism；Pyrimidine metabolism
Carbohydrate Metabolism
PPSC2_RS50770	ppo:PPM_4395	1.02e-150	K01181	E3.2.1.8, xynA	endo-1,4-beta-xylanase	3.2.1.8	Metabolism; Carbohydrate metabolism
PPSC2_RS53180	ppo:PPM_4860	0	K01235	aguA	alpha-glucuronidase	3.2.1.139	Metabolism; Carbohydrate metabolism
PPSC2_RS30485	ppo:PPM_0334	0	K05349	bglX	beta-glucosidase	3.2.1.21	Metabolism; Carbohydrate Metabolism; Starch and sucrose metabolism [PATH:ko00500] Metabolism; Metabolism of Other Amino Acids; Cyanoamino acid metabolism [PATH:ko00460] Metabolism; Biosynthesis of Secondary Metabolites; Phenylpropanoid biosynthesis [PATH:ko00940]
PPSC2_RS50250	ppo:PPM_4291	0	K05350	bglB	beta-glucosidase	3.2.1.21	Metabolism; Carbohydrate Metabolism; Starch and sucrose metabolism [PATH:ko00500] Metabolism; Metabolism of Other Amino Acids; Cyanoamino acid metabolism [PATH:ko00460] Metabolism; Biosynthesis of Secondary Metabolites; Phenylpropanoid biosynthesis [PATH:ko00940]
PPSC2_RS52530	ppm:PPSC2_c5075	0	K05349	bglX	beta-glucosidase	3.2.1.21	Metabolism; Carbohydrate Metabolism; Starch and sucrose metabolism [PATH:ko00500] Metabolism; Metabolism of Other Amino Acids; Cyanoamino acid metabolism [PATH:ko00460] Metabolism; Biosynthesis of Secondary Metabolites; Phenylpropanoid biosynthesis [PATH:ko00940]
PPSC2_RS30385	ppo:PPM_0314	0	K02810	PTS-Scr-EIIC, scrA	PTS system, sucrose-specific IIC component	--	Metabolism; Carbohydrate Metabolism; Starch and sucrose metabolism [PATH:ko00500] Environmental Information Processing; Membrane Transport; Transporters [BR:ko02000] Environmental Information Processing; Membrane Transport; Phosphotransferase system (PTS) [PATH:ko02060] Unclassified; Unprocessed; Deleted
PPSC2_RS32155	ppo:PPM_0628	0	K02819	PTS-Tre-EIIC, treB	PTS system, trehalose-specific IIC component	--	Metabolism; Carbohydrate Metabolism; Starch and sucrose metabolism [PATH:ko00500] Environmental Information Processing; Membrane Transport; Transporters [BR:ko02000] Environmental Information Processing; Membrane Transport; Phosphotransferase system (PTS) [PATH:ko02060] Unclassified; Unprocessed; Deleted
PPSC2_RS31180	ppo:PPM_0447	0	K01208	E3.2.1.54	cyclomaltodextrinase	3.2.1.54	Metabolism; Carbohydrate Metabolism; Starch and sucrose metabolism [PATH:ko00500]
PPSC2_RS32500	ppo:PPM_0699	0	K01212	E3.2.1.65, sacC	levanase	3.2.1.65	Metabolism; Carbohydrate Metabolism; Starch and sucrose metabolism [PATH:ko00500]
PPSC2_RS35465	ppo:PPM_1277	0	K00027	E1.1.1.38, sfcA, maeA	malate dehydrogenase (oxaloacetate-decarboxylating)	1.1.1.38	Metabolism; Carbohydrate Metabolism; Pyruvate metabolism [PATH:ko00620] Environmental Information Processing; Signal Transduction; Two-component system [PATH:ko02020]
PPSC2_RS52825	ppo:PPM_4787	0	K00874	kdgK	2-dehydro-3-deoxygluconokinase	2.7.1.45	Metabolism; Carbohydrate Metabolism; Pentose phosphate pathway [PATH:ko00030] Metabolism; Carbohydrate Metabolism; Pentose and glucuronate interconversions [PATH:ko00040]
PPSC2_RS50575	ppo:PPM_4355	4.99e-157	K01619	E4.1.2.4, deoC	deoxyribose-phosphate aldolase	4.1.2.4	Metabolism; Carbohydrate Metabolism; Pentose phosphate pathway [PATH:ko00030]
PPSC2_RS53025	ppo:PPM_4827	2.48e-131	K08094	hxlB	6-phospho-3-hexuloisomerase	5.3.1.27	Metabolism; Carbohydrate Metabolism; Pentose and glucuronate interconversions [PATH:ko00040] Metabolism; Energy Metabolism; Methane metabolism [PATH:ko00680]
PPSC2_RS51425	ppm:PPSC2_c4833	0	K00963	E2.7.7.9, galU	UTP--glucose-1-phosphate uridylyltransferase	2.7.7.9	Metabolism; Carbohydrate Metabolism; Pentose and glucuronate interconversions [PATH:ko00040] Metabolism; Carbohydrate Metabolism; Galactose metabolism [PATH:ko00052] Metabolism; Carbohydrate Metabolism; Starch and sucrose metabolism [PATH:ko00500] Metabolism; Carbohydrate Metabolism; Amino sugar and nucleotide sugar metabolism [PATH:ko00520]
PPSC2_RS50150	ppo:PPM_4271	0	K00854	E2.7.1.17	xylulokinase	2.7.1.17	Metabolism; Carbohydrate Metabolism; Pentose and glucuronate interconversions [PATH:ko00040]
PPSC2_RS53890	ppo:PPM_5001	0	K01804	araA	L-arabinose isomerase	5.3.1.4	Metabolism; Carbohydrate Metabolism; Pentose and glucuronate interconversions [PATH:ko00040]
PPSC2_RS30080	ppo:PPM_0252	0	K01083	E3.1.3.8	3-phytase	3.1.3.8	Metabolism; Carbohydrate Metabolism; Inositol phosphate metabolism [PATH:ko00562]
PPSC2_RS35275	ppo:PPM_1239	0	K01433	purU	formyltetrahydrofolate deformylase	3.5.1.10	Metabolism; Carbohydrate Metabolism; Glyoxylate and dicarboxylate metabolism [PATH:ko00630] Metabolism; Metabolism of Cofactors and Vitamins; One carbon pool by folate [PATH:ko00670]
PPSC2_RS53770	ppo:PPM_4978	0	K00865	E2.7.1.31, glxK	glycerate kinase	2.7.1.31	Metabolism; Carbohydrate Metabolism; Glyoxylate and dicarboxylate metabolism [PATH:ko00630] Metabolism; Lipid Metabolism; Glycerolipid metabolism [PATH:ko00561] Metabolism; Amino Acid Metabolism; Glycine, serine and threonine metabolism [PATH:ko00260]
PPSC2_RS51900	ppm:PPSC2_c4942	0	K01835	E5.4.2.2, pgm	phosphoglucomutase	5.4.2.2	Metabolism; Carbohydrate Metabolism; Glycolysis / Gluconeogenesis [PATH:ko00010] Metabolism; Carbohydrate Metabolism; Pentose phosphate pathway [PATH:ko00030] Metabolism; Carbohydrate Metabolism; Galactose metabolism [PATH:ko00052] Metabolism; Carbohydrate Metabolism; Starch and sucrose metabolism [PATH:ko00500] Metabolism; Carbohydrate Metabolism; Amino sugar and nucleotide sugar metabolism [PAT…
PPSC2_RS29685	ppo:PPM_0172	0	K01803	TPI, tpiA	triosephosphate isomerase (TIM)	5.3.1.1	Metabolism; Carbohydrate Metabolism; Glycolysis / Gluconeogenesis [PATH:ko00010] Metabolism; Carbohydrate Metabolism; Fructose and mannose metabolism [PATH:ko00051] Metabolism; Carbohydrate Metabolism; Inositol phosphate metabolism [PATH:ko00562] Metabolism; Energy Metabolism; Carbon fixation in photosynthetic organisms [PATH:ko00710]
PPSC2_RS48335	ppo:PPM_3930	0	K01223	E3.2.1.86B, bglA	6-phospho-beta-glucosidase	3.2.1.86	Metabolism; Carbohydrate Metabolism; Glycolysis / Gluconeogenesis [PATH:ko00010]
PPSC2_RS30145	ppo:PPM_0265	0	K01190	lacZ	beta-galactosidase	3.2.1.23	Metabolism; Carbohydrate Metabolism; Galactose metabolism [PATH:ko00052] Metabolism; Lipid Metabolism; Sphingolipid metabolism [PATH:ko00600] Metabolism; Glycan Biosynthesis and Metabolism; Other glycan degradation [PATH:ko00511]
PPSC2_RS31770	ppm:PPSC2_c0590	0	K07407	E3.2.1.22B, galA, rafA	alpha-galactosidase	3.2.1.22	Metabolism; Carbohydrate Metabolism; Galactose metabolism [PATH:ko00052] Metabolism; Lipid Metabolism; Glycerolipid metabolism [PATH:ko00561] Metabolism; Lipid Metabolism; Sphingolipid metabolism [PATH:ko00600] Metabolism; Glycan Biosynthesis and Metabolism; Glycosphingolipid biosynthesis - globo series [PATH:ko00603]
PPSC2_RS33820	ppo:PPM_0958	0	K07406	E3.2.1.22A, melA	alpha-galactosidase	3.2.1.22	Metabolism; Carbohydrate Metabolism; Galactose metabolism [PATH:ko00052] Metabolism; Lipid Metabolism; Glycerolipid metabolism [PATH:ko00561] Metabolism; Lipid Metabolism; Sphingolipid metabolism [PATH:ko00600] Metabolism; Glycan Biosynthesis and Metabolism; Glycosphingolipid biosynthesis - globo series [PATH:ko00603]
PPSC2_RS34275	ppo:PPM_1041	0	K01193	E3.2.1.26, sacA	beta-fructofuranosidase	3.2.1.26	Metabolism; Carbohydrate Metabolism; Galactose metabolism [PATH:ko00052] Metabolism; Carbohydrate Metabolism; Starch and sucrose metabolism [PATH:ko00500]
PPSC2_RS50745	ppm:PPSC2_c4702	0	K01193	E3.2.1.26, sacA	beta-fructofuranosidase	3.2.1.26	Metabolism; Carbohydrate Metabolism; Galactose metabolism [PATH:ko00052] Metabolism; Carbohydrate Metabolism; Starch and sucrose metabolism [PATH:ko00500]
PPSC2_RS52130	ppo:PPM_4650	0	K00917	E2.7.1.144, lacC	tagatose 6-phosphate kinase	2.7.1.144	Metabolism; Carbohydrate Metabolism; Galactose metabolism [PATH:ko00052]
PPSC2_RS33880	ppo:PPM_0970	0	K03332	E3.2.1.80	fructan beta-fructosidase	3.2.1.80	Metabolism; Carbohydrate Metabolism; Fructose and mannose metabolism [PATH:ko00051]
PPSC2_RS32720	ppo:PPM_0744	0	K01681	ACO, acnA	aconitate hydratase 1	4.2.1.3	Metabolism; Carbohydrate Metabolism; Citrate cycle (TCA cycle) [PATH:ko00020] Metabolism; Carbohydrate Metabolism; Glyoxylate and dicarboxylate metabolism [PATH:ko00630] Metabolism; Energy Metabolism; Reductive carboxylate cycle (CO2 fixation) [PATH:ko00720]
PPSC2_RS35690	ppo:PPM_1321	0	K00164	OGDH, sucA	2-oxoglutarate dehydrogenase E1 component	1.2.4.2	Metabolism; Carbohydrate Metabolism; Citrate cycle (TCA cycle) [PATH:ko00020] Metabolism; Amino Acid Metabolism; Lysine degradation [PATH:ko00310] Metabolism; Amino Acid Metabolism; Tryptophan metabolism [PATH:ko00380]
PPSC2_RS35695	ppo:PPM_1322	0	K00658	DLST, sucB	2-oxoglutarate dehydrogenase E2 component (dihydrolipoamide succinyltransferase)	2.3.1.61	Metabolism; Carbohydrate Metabolism; Citrate cycle (TCA cycle) [PATH:ko00020] Metabolism; Amino Acid Metabolism; Lysine degradation [PATH:ko00310]
PPSC2_RS32400	ppo:PPM_0678	0	K00135	E1.2.1.16, gabD	succinate-semialdehyde dehydrogenase (NADP+)	1.2.1.16	Metabolism; Carbohydrate Metabolism; Butanoate metabolism [PATH:ko00650] Metabolism; Amino Acid Metabolism; Alanine, aspartate and glutamate metabolism [PATH:ko00250] Metabolism; Amino Acid Metabolism; Tyrosine metabolism [PATH:ko00350]
PPSC2_RS53895	ppo:PPM_5002	2.34e-173	K03077	ulaF, sgaE	L-ribulose-5-phosphate 4-epimerase	5.1.3.4	Metabolism; Carbohydrate Metabolism; Ascorbate and aldarate metabolism [PATH:ko00053]
PPSC2_RS29425	ppo:PPM_0134	0	K00790	murA	UDP-N-acetylglucosamine 1-carboxyvinyltransferase	2.5.1.7	Metabolism; Carbohydrate Metabolism; Amino sugar and nucleotide sugar metabolism [PATH:ko00520] Metabolism; Glycan Biosynthesis and Metabolism; Peptidoglycan biosynthesis [PATH:ko00550]
PPSC2_RS28910	ppo:PPM_0033	0	K04042	glmU	--	--	Metabolism; Carbohydrate Metabolism; Amino sugar and nucleotide sugar metabolism [PATH:ko00520]
PPSC2_RS30535	ppo:PPM_0344	0	K01209	E3.2.1.55, abfA	alpha-N-arabinofuranosidase	3.2.1.55	Metabolism; Carbohydrate Metabolism; Amino sugar and nucleotide sugar metabolism [PATH:ko00520]
PPSC2_RS47645	ppo:PPM_3807	0	K12410	npdA	NAD-dependent deacetylase	3.5.1.-	Metabolism; Carbohydrate Metabolism; Amino sugar and nucleotide sugar metabolism [PATH:ko00520]
PPSC2_RS48685	ppo:PPM_4000	0	K02564	nagB, GNPDA	glucosamine-6-phosphate deaminase	3.5.99.6	Metabolism; Carbohydrate Metabolism; Amino sugar and nucleotide sugar metabolism [PATH:ko00520]
PPSC2_RS48690	ppo:PPM_4001	0	K01443	E3.5.1.25, nagA, AMDHD2	N-acetylglucosamine-6-phosphate deacetylase	3.5.1.25	Metabolism; Carbohydrate Metabolism; Amino sugar and nucleotide sugar metabolism [PATH:ko00520]
PPSC2_RS50835	ppo:PPM_4408	0	K03431	glmM	phosphoglucosamine mutase	5.4.2.10	Metabolism; Carbohydrate Metabolism; Amino sugar and nucleotide sugar metabolism [PATH:ko00520]
PPSC2_RS33345	ppo:PPM_0866	0	K22230	yulF	scyllo-inositol 2-dehydrogenase (NADP+)	1.1.1.-	Metabolism; Carbohydrate metabolism; Inositol phosphate metabolism
PPSC2_RS33760	ppo:PPM_0947	0	K13979	adhC1	alcohol dehydrogenase (NADP+)	1.1.1.2	Metabolism; Carbohydrate metabolism; Inositol phosphate metabolism
PPSC2_RS53175	ppo:PPM_4859	0	K22268	xylA5	xylan 1,4-beta-xylosidase	3.2.1.37	Metabolism; Carbohydrate metabolism; Amino sugar and nucleotide sugar metabolism
PPSC2_RS33505:CDS	ppo:PPM_0898	0	K05349	bglB	beta-glucosidase		Metabolism; Carbohydrate Metabolism; Starch and sucrose metabolism [PATH:ko00500] Metabolism; Metabolism of Other Amino Acids; Cyanoamino acid metabolism [PATH:ko00460] Metabolism; Biosynthesis of Secondary Metabolites; Phenylpropanoid biosynthesis [PATH:ko00940]
PPSC2_RS49500	ppm:PPSC2_c4451		K02759	licA3	cellobiose PTS system EIIA component	2.7.1.196	Metabolism; Carbohydrate Metabolism; Starch and sucrose metabolism [PATH:ko00500] Environmental Information Processing; Membrane Transport; Transporters [BR:ko02000] Environmental Information Processing; Membrane Transport; Phosphotransferase system (PTS) [PATH:ko02060]
PPSC2_RS28910	ppo:PPM_0033		K04042	gcaD	bifunctional UDP-N-acetylglucosamine pyrophosphorylase / glucosamine-1-phosphate N-acetyltransferase	2.7.7.23	Metabolism; Carbohydrate Metabolism; Amino sugar and nucleotide sugar metabolism [PATH:ko00520] Metabolism; Glycan Biosynthesis and Metabolism; Peptidoglycan biosynthesis [PATH:ko00550]
PPSC2_RS48795	ppo:PPM_4025		K02760	celA5	cellobiose PTS system EIIB component	2.7.1.196	Metabolism; Carbohydrate Metabolism; Starch and sucrose metabolism [PATH:ko00500] Environmental Information Processing; Membrane Transport; Transporters [BR:ko02000] Environmental Information Processing; Membrane Transport; Phosphotransferase system (PTS) [PATH:ko02060]
PPSC2_RS47580	ppo:PPM_3794	0	K00283	yqhK	glycine dehydrogenase subunit 2	1.4.4.2	Metabolism; Carbohydrate Metabolism; Glyoxylate and dicarboxylate metabolism [PATH:ko00630]; Amino acid metabolism
Amino Acid Metabolism
PPSC2_RS35290	ppo:PPM_1242	0	K00020	E1.1.1.31, mmsB	3-hydroxyisobutyrate dehydrogenase	1.1.1.31	Metabolism; Amino Acid Metabolism; Valine, leucine and isoleucine degradation [PATH:ko00280]
PPSC2_RS47670	ppo:PPM_3812	0	K01687	E4.2.1.9, ilvD	dihydroxy-acid dehydratase	4.2.1.9	Metabolism; Amino Acid Metabolism; Valine, leucine and isoleucine biosynthesis [PATH:ko00290] Metabolism; Metabolism of Cofactors and Vitamins; Pantothenate and CoA biosynthesis [PATH:ko00770]
PPSC2_RS33360	ppo:PPM_0869	0	K00014	E1.1.1.25, aroE	shikimate 5-dehydrogenase	1.1.1.25	Metabolism; Amino Acid Metabolism; Phenylalanine, tyrosine and tryptophan biosynthesis [PATH:ko00400]
PPSC2_RS28805	ppo:PPM_0012	0	K01582	E4.1.1.18, ldcC, cadA	lysine decarboxylase	4.1.1.18	Metabolism; Amino Acid Metabolism; Lysine degradation [PATH:ko00310] Metabolism; Biosynthesis of Secondary Metabolites; Tropane, piperidine and pyridine alkaloid biosynthesis [PATH:ko00960]
PPSC2_RS51630	ppm:PPSC2_c4881	0	K00821	argD, dapC	--	--	Metabolism; Amino Acid Metabolism; Lysine biosynthesis [PATH:ko00300] Metabolism; Amino Acid Metabolism; Arginine and proline metabolism [PATH:ko00330]
PPSC2_RS29570	ppm:PPSC2_c0165	0	K02502	hisZ	ATP phosphoribosyltransferase regulatory subunit	--	Metabolism; Amino Acid Metabolism; Histidine metabolism [PATH:ko00340]
PPSC2_RS29585	ppo:PPM_0153	4.56e-150	K01693	E4.2.1.19, hisB	imidazoleglycerol-phosphate dehydratase	4.2.1.19	Metabolism; Amino Acid Metabolism; Histidine metabolism [PATH:ko00340]
PPSC2_RS29605	ppo:PPM_0157	0	K11755	hisIE	--	--	Metabolism; Amino Acid Metabolism; Histidine metabolism [PATH:ko00340]
PPSC2_RS30885	ppo:PPM_0387	0	K01752	E4.3.1.17, sdaA	L-serine dehydratase	4.3.1.17	Metabolism; Amino Acid Metabolism; Glycine, serine and threonine metabolism [PATH:ko00260] Metabolism; Amino Acid Metabolism; Cysteine and methionine metabolism [PATH:ko00270]
PPSC2_RS30890	ppo:PPM_0388	9.17e-169	K01752	E4.3.1.17, sdaA	L-serine dehydratase	4.3.1.17	Metabolism; Amino Acid Metabolism; Glycine, serine and threonine metabolism [PATH:ko00260] Metabolism; Amino Acid Metabolism; Cysteine and methionine metabolism [PATH:ko00270]
PPSC2_RS47580	ppo:PPM_3794	0	K00283	gcvPB	glycine dehydrogenase subunit 2	1.4.4.2	Metabolism; Amino Acid Metabolism; Glycine, serine and threonine metabolism [PATH:ko00260]
PPSC2_RS48040	ppo:PPM_3871	0	K00872	E2.7.1.39A, thrB	homoserine kinase	2.7.1.39	Metabolism; Amino Acid Metabolism; Glycine, serine and threonine metabolism [PATH:ko00260]
PPSC2_RS51840	ppq:PPSQR21_046780	0	K00789	E2.5.1.6, metK	S-adenosylmethionine synthetase	2.5.1.6	Metabolism; Amino Acid Metabolism; Cysteine and methionine metabolism [PATH:ko00270] Metabolism; Metabolism of Other Amino Acids; Selenoamino acid metabolism [PATH:ko00450]
PPSC2_RS31545	ppo:PPM_0505	0	K01740	E2.5.1.49, metY	O-acetylhomoserine (thiol)-lyase	2.5.1.49	Metabolism; Amino Acid Metabolism; Cysteine and methionine metabolism [PATH:ko00270]
PPSC2_RS52550	ppm:PPSC2_c5080	0	K00549	E2.1.1.14, metE	5-methyltetrahydropteroyltriglutamate--homocysteine methyltransferase	2.1.1.14	Metabolism; Amino Acid Metabolism; Cysteine and methionine metabolism [PATH:ko00270]
PPSC2_RS53470	ppo:PPM_4919	0	K00547	E2.1.1.10, mmuM	homocysteine S-methyltransferase	2.1.1.10	Metabolism; Amino Acid Metabolism; Cysteine and methionine metabolism [PATH:ko00270]
PPSC2_RS51640	ppo:PPM_4549	0	K00620	argJ	--	--	Metabolism; Amino Acid Metabolism; Arginine and proline metabolism [PATH:ko00330]
PPSC2_RS51620	ppo:PPM_4545	0	K01940	E6.3.4.5, argG	argininosuccinate synthase	6.3.4.5	Metabolism; Amino Acid Metabolism; Alanine, aspartate and glutamate metabolism [PATH:ko00250] Metabolism; Amino Acid Metabolism; Arginine and proline metabolism [PATH:ko00330]
PPSC2_RS34725	ppo:PPM_1134	0	K01953	E6.3.5.4, asnB	asparagine synthase (glutamine-hydrolysing)	6.3.5.4	Metabolism; Energy Metabolism; Nitrogen metabolism [PATH:ko00910] Metabolism; Amino Acid Metabolism; Alanine, aspartate and glutamate metabolism [PATH:ko00250] Metabolism; Enzyme Families; Peptidases [BR:ko01002]
PPSC2_RS48470	ppo:PPM_3956	0	K01953	E6.3.5.4, asnB	asparagine synthase (glutamine-hydrolysing)	6.3.5.4	Metabolism; Energy Metabolism; Nitrogen metabolism [PATH:ko00910] Metabolism; Amino Acid Metabolism; Alanine, aspartate and glutamate metabolism [PATH:ko00250] Metabolism; Enzyme Families; Peptidases [BR:ko01002]
PPSC2_RS34725	ppo:PPM_1134	0	K01953	E6.3.5.4, asnB	asparagine synthase (glutamine-hydrolysing)	6.3.5.4	Metabolism; Energy Metabolism; Nitrogen metabolism [PATH:ko00910] Metabolism; Amino Acid Metabolism; Alanine, aspartate and glutamate metabolism [PATH:ko00250] Metabolism; Enzyme Families; Peptidases [BR:ko01002]
PPSC2_RS48470	ppo:PPM_3956	0	K01953	E6.3.5.4, asnB	asparagine synthase (glutamine-hydrolysing)	6.3.5.4	Metabolism; Energy Metabolism; Nitrogen metabolism [PATH:ko00910] Metabolism; Amino Acid Metabolism; Alanine, aspartate and glutamate metabolism [PATH:ko00250] Metabolism; Enzyme Families; Peptidases [BR:ko01002]
PPSC2_RS35970	ppo:PPM_1376	0	K01739	E2.5.1.48, metB	cystathionine gamma-synthase	2.5.1.48	Metabolism; Energy Metabolism; Sulfur metabolism [PATH:ko00920] Metabolism; Amino Acid Metabolism; Cysteine and methionine metabolism [PATH:ko00270] Metabolism; Metabolism of Other Amino Acids; Selenoamino acid metabolism [PATH:ko00450]
PPSC2_RS33995	ppo:PPM_0993	0	K00259	ald	alanine dehydrogenase	1.4.1.1	Metabolism; Energy Metabolism; Reductive carboxylate cycle (CO2 fixation) [PATH:ko00720] Metabolism; Amino Acid Metabolism; Alanine, aspartate and glutamate metabolism [PATH:ko00250] Metabolism; Metabolism of Other Amino Acids; Taurine and hypotaurine metabolism [PATH:ko00430]
PPSC2_RS35690	ppo:PPM_1321	0	K00164	OGDH, sucA	2-oxoglutarate dehydrogenase E1 component	1.2.4.2	Metabolism; Carbohydrate Metabolism; Citrate cycle (TCA cycle) [PATH:ko00020] Metabolism; Amino Acid Metabolism; Lysine degradation [PATH:ko00310] Metabolism; Amino Acid Metabolism; Tryptophan metabolism [PATH:ko00380]
PPSC2_RS35695	ppo:PPM_1322	0	K00658	DLST, sucB	2-oxoglutarate dehydrogenase E2 component (dihydrolipoamide succinyltransferase)	2.3.1.61	Metabolism; Carbohydrate Metabolism; Citrate cycle (TCA cycle) [PATH:ko00020] Metabolism; Amino Acid Metabolism; Lysine degradation [PATH:ko00310]
PPSC2_RS32400	ppo:PPM_0678	0	K00135	E1.2.1.16, gabD	succinate-semialdehyde dehydrogenase (NADP+)	1.2.1.16	Metabolism; Carbohydrate Metabolism; Butanoate metabolism [PATH:ko00650] Metabolism; Amino Acid Metabolism; Alanine, aspartate and glutamate metabolism [PATH:ko00250] Metabolism; Amino Acid Metabolism; Tyrosine metabolism [PATH:ko00350]
Lipid Metabolism
PPSC2_RS35705	ppo:PPM_1324	0	K01048	pldB	lysophospholipase	3.1.1.5	Metabolism; Lipid Metabolism; Glycerophospholipid metabolism [PATH:ko00564]
PPSC2_RS36960	ppo:PPM_1560	3.01e-117	K01095	pgpA	phosphatidylglycerophosphatase A	3.1.3.27	Metabolism; Lipid Metabolism; Glycerophospholipid metabolism [PATH:ko00564]
PPSC2_RS48940	ppo:PPM_4052	0	K01613	E4.1.1.65, psd	phosphatidylserine decarboxylase	4.1.1.65	Metabolism; Lipid Metabolism; Glycerophospholipid metabolism [PATH:ko00564]
PPSC2_RS52755	ppo:PPM_4774	0	K00111	glpA, glpD	glycerol-3-phosphate dehydrogenase	1.1.5.3	Metabolism; Lipid Metabolism; Glycerophospholipid metabolism [PATH:ko00564]
PPSC2_RS31885	ppo:PPM_0574	0	K03429	ugtP	1,2-diacylglycerol 3-glucosyltransferase	2.4.1.157	Metabolism; Lipid Metabolism; Glycerolipid metabolism [PATH:ko00561] Metabolism; Glycan Biosynthesis and Metabolism; Glycosyltransferases [BR:ko01003]
PPSC2_RS48270	ppo:PPM_3917	0	K00864	E2.7.1.30, glpK	glycerol kinase	2.7.1.30	Metabolism; Lipid Metabolism; Glycerolipid metabolism [PATH:ko00561]
PPSC2_RS58050	ppo:PPM_3759	0	K00863	E2.7.1.29, DAK1, DAK2	dihydroxyacetone kinase	2.7.1.29	Metabolism; Lipid Metabolism; Glycerolipid metabolism [PATH:ko00561]
PPSC2_RS29135	ppo:PPM_0077	1.02e-95	K02372	fabZ	3R-hydroxymyristoyl ACP dehydrase	4.2.1.-	Metabolism; Lipid Metabolism; Fatty acid biosynthesis [PATH:ko00061] Metabolism; Lipid Metabolism; Lipid biosynthesis proteins [BR:ko01004]
PPSC2_RS33255	ppm:PPSC2_c0923	0	K00059	fabG	3-oxoacyl-[acyl-carrier protein] reductase	1.1.1.100	Metabolism; Lipid Metabolism; Fatty acid biosynthesis [PATH:ko00061] Metabolism; Lipid Metabolism; Biosynthesis of unsaturated fatty acids [PATH:ko01040] Metabolism; Lipid Metabolism; Lipid biosynthesis proteins [BR:ko01004]
PPSC2_RS53770	ppo:PPM_4978	0	K00865	E2.7.1.31, glxK	glycerate kinase	2.7.1.31	Metabolism; Carbohydrate Metabolism; Glyoxylate and dicarboxylate metabolism [PATH:ko00630] Metabolism; Lipid Metabolism; Glycerolipid metabolism [PATH:ko00561] Metabolism; Amino Acid Metabolism; Glycine, serine and threonine metabolism [PATH:ko00260]
PPSC2_RS30145	ppo:PPM_0265	0	K01190	lacZ	beta-galactosidase	3.2.1.23	Metabolism; Carbohydrate Metabolism; Galactose metabolism [PATH:ko00052] Metabolism; Lipid Metabolism; Sphingolipid metabolism [PATH:ko00600] Metabolism; Glycan Biosynthesis and Metabolism; Other glycan degradation [PATH:ko00511]
PPSC2_RS31770	ppm:PPSC2_c0590	0	K07407	E3.2.1.22B, galA, rafA	alpha-galactosidase	3.2.1.22	Metabolism; Carbohydrate Metabolism; Galactose metabolism [PATH:ko00052] Metabolism; Lipid Metabolism; Glycerolipid metabolism [PATH:ko00561] Metabolism; Lipid Metabolism; Sphingolipid metabolism [PATH:ko00600] Metabolism; Glycan Biosynthesis and Metabolism; Glycosphingolipid biosynthesis - globo series [PATH:ko00603]
PPSC2_RS33820	ppo:PPM_0958	0	K07406	E3.2.1.22A, melA	alpha-galactosidase	3.2.1.22	Metabolism; Carbohydrate Metabolism; Galactose metabolism [PATH:ko00052] Metabolism; Lipid Metabolism; Glycerolipid metabolism [PATH:ko00561] Metabolism; Lipid Metabolism; Sphingolipid metabolism [PATH:ko00600] Metabolism; Glycan Biosynthesis and Metabolism; Glycosphingolipid biosynthesis - globo series [PATH:ko00603]
PPSC2_RS32250	ppo:PPM_0647	1.36e-117	K17103	pssA1	CDP-diacylglycerol---serine O-phosphatidyltransferase	2.7.8.8	Metabolism; Lipid metabolism; Glycerophospholipid metabolism
PPSC2_RS47290	ppo:PPM_3737	0	K00209	E1.3.1.9	enoyl-[acyl-carrier protein] reductase / trans-2-enoyl-CoA reductase (NAD+)	1.3.1.9	Metabolism; Carbohydrate metabolism; Lipid metabolism; Fatty acid biosynthesis
Metabolism of Cofactors and Vitamins
PPSC2_RS29180	ppo:PPM_0083	8.32e-135	K08681	pdxT, pdx2	glutamine amidotransferase	2.6.-.-	Metabolism; Metabolism of Cofactors and Vitamins; Vitamin B6 metabolism [PATH:ko00750]
PPSC2_RS49145	ppo:PPM_4093	0	K11785	K11785	1,4-dihydroxy-6-naphthoate synthase	1.14.-.-	Metabolism; Metabolism of Cofactors and Vitamins; Ubiquinone and other terpenoid-quinone biosynthesis [PATH:ko00130]
PPSC2_RS48425	ppo:PPM_3948	0	K00941	E2.7.4.7, thiD	phosphomethylpyrimidine kinase	2.7.4.7	Metabolism; Metabolism of Cofactors and Vitamins; Thiamine metabolism [PATH:ko00730]
PPSC2_RS48430	ppo:PPM_3949	4.39e-164	K00788	E2.5.1.3, thiE	thiamine-phosphate pyrophosphorylase	2.5.1.3	Metabolism; Metabolism of Cofactors and Vitamins; Thiamine metabolism [PATH:ko00730]
PPSC2_RS50610	ppo:PPM_4361	0	K11752	ribD	--	--	Metabolism; Metabolism of Cofactors and Vitamins; Riboflavin metabolism [PATH:ko00740]
PPSC2_RS32800	ppo:PPM_0760	0	K01845	E5.4.3.8, hemL	glutamate-1-semialdehyde 2,1-aminomutase	5.4.3.8	Metabolism; Metabolism of Cofactors and Vitamins; Porphyrin and chlorophyll metabolism [PATH:ko00860]
PPSC2_RS35350	ppo:PPM_1254	0	K02227	E6.3.1.10, cobD, cbiB	adenosylcobinamide-phosphate synthase CobD	6.3.1.10	Metabolism; Metabolism of Cofactors and Vitamins; Porphyrin and chlorophyll metabolism [PATH:ko00860]
PPSC2_RS35380	ppo:PPM_1260	6.02e-133	K02231	cobP, cobU	--	--	Metabolism; Metabolism of Cofactors and Vitamins; Porphyrin and chlorophyll metabolism [PATH:ko00860]
PPSC2_RS48170	ppo:PPM_3897	0	K01698	E4.2.1.24, hemB	porphobilinogen synthase	4.2.1.24	Metabolism; Metabolism of Cofactors and Vitamins; Porphyrin and chlorophyll metabolism [PATH:ko00860]
PPSC2_RS48180	ppo:PPM_3899	0	K01749	E2.5.1.61, hemC	hydroxymethylbilane synthase	2.5.1.61	Metabolism; Metabolism of Cofactors and Vitamins; Porphyrin and chlorophyll metabolism [PATH:ko00860]
PPSC2_RS52365	ppm:PPSC2_c5041	0	K02224	cobB-cbiA	--	--	Metabolism; Metabolism of Cofactors and Vitamins; Porphyrin and chlorophyll metabolism [PATH:ko00860]
PPSC2_RS52370	ppm:PPSC2_c5042	0	K02189	cbiG	cobalamin biosynthesis protein CbiG	--	Metabolism; Metabolism of Cofactors and Vitamins; Porphyrin and chlorophyll metabolism [PATH:ko00860]
PPSC2_RS52390	ppm:PPSC2_c5046	0	K02188	cbiD	cobalamin biosynthesis protein CbiD	--	Metabolism; Metabolism of Cofactors and Vitamins; Porphyrin and chlorophyll metabolism [PATH:ko00860]
PPSC2_RS29025	ppo:PPM_0056	0	K00767	E2.4.2.19, nadC	nicotinate-nucleotide pyrophosphorylase (carboxylating)	2.4.2.19	Metabolism; Metabolism of Cofactors and Vitamins; Nicotinate and nicotinamide metabolism [PATH:ko00760]
PPSC2_RS49375	ppol:X809_21945	0	K00858	E2.7.1.23	NAD+ kinase	2.7.1.23	Metabolism; Metabolism of Cofactors and Vitamins; Nicotinate and nicotinamide metabolism [PATH:ko00760]
PPSC2_RS35495	ppm:PPSC2_c1408	0	K01077	E3.1.3.1, phoA, phoB	alkaline phosphatase	3.1.3.1	Metabolism; Metabolism of Cofactors and Vitamins; Folate biosynthesis [PATH:ko00790] Metabolism; Xenobiotics Biodegradation and Metabolism; gamma-Hexachlorocyclohexane degradation [PATH:ko00361] Environmental Information Processing; Signal Transduction; Two-component system [PATH:ko02020]
Energy Metabolism
PPSC2_RS50200	ppo:PPM_4281	0	K01534	E3.6.3.5, zntA	Zn2+-exporting ATPase	3.6.3.5	Unclassified; Metabolism; Energy metabolism
PPSC2_RS50210	ppo:PPM_4283	0	K01534	E3.6.3.5, zntA	Zn2+-exporting ATPase	3.6.3.5	Unclassified; Metabolism; Energy metabolism
PPSC2_RS53385	ppo:PPM_4902	0	K10824	E3.6.3.24	nickel-transporting ATPase	3.6.3.24	Unclassified; Metabolism; Energy metabolism
PPSC2_RS35970	ppo:PPM_1376	0	K01739	E2.5.1.48, metB	cystathionine gamma-synthase	2.5.1.48	Metabolism; Energy Metabolism; Sulfur metabolism [PATH:ko00920] Metabolism; Amino Acid Metabolism; Cysteine and methionine metabolism [PATH:ko00270] Metabolism; Metabolism of Other Amino Acids; Selenoamino acid metabolism [PATH:ko00450]
PPSC2_RS33995	ppo:PPM_0993	0	K00259	ald	alanine dehydrogenase	1.4.1.1	Metabolism; Energy Metabolism; Reductive carboxylate cycle (CO2 fixation) [PATH:ko00720] Metabolism; Amino Acid Metabolism; Alanine, aspartate and glutamate metabolism [PATH:ko00250] Metabolism; Metabolism of Other Amino Acids; Taurine and hypotaurine metabolism [PATH:ko00430]
PPSC2_RS51965	ppo:PPM_4617	0	K02115	ATPF1G, atpG	F-type H+-transporting ATPase subunit gamma	3.6.3.14	Metabolism; Energy Metabolism; Oxidative phosphorylation [PATH:ko00190] Metabolism; Energy Metabolism; Photosynthesis [PATH:ko00195] Metabolism; Energy Metabolism; Photosynthesis proteins [BR:ko00194]
PPSC2_RS52965	ppq:PPSQR21_049130	0	K03885	ndh	NADH dehydrogenase	1.6.99.3	Metabolism; Energy Metabolism; Oxidative phosphorylation [PATH:ko00190]
PPSC2_RS34725	ppo:PPM_1134	0	K01953	E6.3.5.4, asnB	asparagine synthase (glutamine-hydrolysing)	6.3.5.4	Metabolism; Energy Metabolism; Nitrogen metabolism [PATH:ko00910] Metabolism; Amino Acid Metabolism; Alanine, aspartate and glutamate metabolism [PATH:ko00250] Metabolism; Enzyme Families; Peptidases [BR:ko01002]
PPSC2_RS48470	ppo:PPM_3956	0	K01953	E6.3.5.4, asnB	asparagine synthase (glutamine-hydrolysing)	6.3.5.4	Metabolism; Energy Metabolism; Nitrogen metabolism [PATH:ko00910] Metabolism; Amino Acid Metabolism; Alanine, aspartate and glutamate metabolism [PATH:ko00250] Metabolism; Enzyme Families; Peptidases [BR:ko01002]
PPSC2_RS34180	ppo:PPM_1024	0	K05601	E1.7.99.1	hydroxylamine reductase	1.7.99.1	Metabolism; Energy Metabolism; Nitrogen metabolism [PATH:ko00910]
PPSC2_RS51450	ppo:PPM_4515	0	K00366	E1.7.7.1, nirA	ferredoxin-nitrite reductase	1.7.7.1	Metabolism; Energy Metabolism; Nitrogen metabolism [PATH:ko00910]
Replication and Repair
PPSC2_RS31825	ppo:PPM_0562	0	K03657	uvrD, pcrA	DNA helicase II / ATP-dependent DNA helicase PcrA	3.6.1.-	Genetic Information Processing; Replication and Repair; Nucleotide excision repair [PATH:ko03420] Genetic Information Processing; Replication and Repair; Mismatch repair [PATH:ko03430] Genetic Information Processing; Replication and Repair; DNA repair and recombination proteins [BR:ko03400]
PPSC2_RS47810	ppo:PPM_3839	0	K03657	uvrD, pcrA	DNA helicase II / ATP-dependent DNA helicase PcrA	3.6.1.-	Genetic Information Processing; Replication and Repair; Nucleotide excision repair [PATH:ko03420] Genetic Information Processing; Replication and Repair; Mismatch repair [PATH:ko03430] Genetic Information Processing; Replication and Repair; DNA repair and recombination proteins [BR:ko03400]
PPSC2_RS51345	ppo:PPM_4490	0	K03657	uvrD, pcrA	DNA helicase II / ATP-dependent DNA helicase PcrA	3.6.1.-	Genetic Information Processing; Replication and Repair; Nucleotide excision repair [PATH:ko03420] Genetic Information Processing; Replication and Repair; Mismatch repair [PATH:ko03430] Genetic Information Processing; Replication and Repair; DNA repair and recombination proteins [BR:ko03400]
PPSC2_RS51465	ppq:PPSQR21_046070	0	K03702	uvrB	excinuclease ABC subunit B	--	Genetic Information Processing; Replication and Repair; Nucleotide excision repair [PATH:ko03420] Genetic Information Processing; Replication and Repair; DNA repair and recombination proteins [BR:ko03400]
PPSC2_RS28755	ppo:PPM_0006	0	K02470	gyrB	DNA gyrase subunit B	5.99.1.3	Genetic Information Processing; Replication and Repair; DNA replication proteins [BR:ko03032] Genetic Information Processing; Replication and Repair; DNA repair and recombination proteins [BR:ko03400]
PPSC2_RS28765	ppo:PPM_0008	0	K02469	gyrA	DNA gyrase subunit A	5.99.1.3	Genetic Information Processing; Replication and Repair; DNA replication proteins [BR:ko03032] Genetic Information Processing; Replication and Repair; DNA repair and recombination proteins [BR:ko03400]
PPSC2_RS45635	ppm:PPSC2_c3619	0	K03546	sbcC	exonuclease SbcC	--	Genetic Information Processing; Replication and Repair; DNA repair and recombination proteins [BR:ko03400]
PPSC2_RS51290	ppq:PPSQR21_045640	0	K04485	sms, radA	DNA repair protein RadA/Sms	--	Genetic Information Processing; Replication and Repair; DNA repair and recombination proteins [BR:ko03400]
PPSC2_RS47875	ppo:PPM_3852	0	K07462	recJ	single-stranded-DNA-specific exonuclease	3.1.-.-	Genetic Information Processing; Replication and Repair; Base excision repair [PATH:ko03410] Genetic Information Processing; Replication and Repair; Mismatch repair [PATH:ko03430] Genetic Information Processing; Replication and Repair; Homologous recombination [PATH:ko03440] Genetic Information Processing; Replication and Repair; DNA repair and recombination proteins [BR:ko03400]
PPSC2_RS32595	ppo:PPM_0718	0	K03575	mutY	A/G-specific adenine glycosylase	3.2.2.-	Genetic Information Processing; Replication and Repair; Base excision repair [PATH:ko03410] Genetic Information Processing; Replication and Repair; DNA repair and recombination proteins [BR:ko03400]
PPSC2_RS33990	ppo:PPM_0992	5.81e-130	K03649	MUG, TDG	TDG/mug DNA glycosylase family protein	3.2.2.-	Genetic Information Processing; Replication and Repair; Base excision repair [PATH:ko03410] Genetic Information Processing; Replication and Repair; DNA repair and recombination proteins [BR:ko03400]
Signal Transduction
PPSC2_RS32320	ppo:PPM_0661	0	K07718	yesM	two-component system, sensor histidine kinase YesM	2.7.13.3	Metabolism; Enzyme Families; Protein kinases [BR:ko01001] Environmental Information Processing; Signal Transduction; Two-component system [PATH:ko02020] Environmental Information Processing; Signal Transduction; Two-component system [BR:ko02022]
PPSC2_RS32755	ppo:PPM_0751	0	K07718	yesM	two-component system, sensor histidine kinase YesM	2.7.13.3	Metabolism; Enzyme Families; Protein kinases [BR:ko01001] Environmental Information Processing; Signal Transduction; Two-component system [PATH:ko02020] Environmental Information Processing; Signal Transduction; Two-component system [BR:ko02022]
PPSC2_RS35135	ppo:PPM_1211	0	K01547	kdpB	K+-transporting ATPase ATPase B chain	3.6.3.12	Environmental Information Processing; Signal Transduction; Two-component system [PATH:ko02020]
PPSC2_RS35140	ppo:PPM_1212	2.39e-177	K01548	kdpC	K+-transporting ATPase ATPase C chain	3.6.3.12	Environmental Information Processing; Signal Transduction; Two-component system [PATH:ko02020]
PPSC2_RS35465	ppo:PPM_1277	0	K00027	E1.1.1.38, sfcA, maeA	malate dehydrogenase (oxaloacetate-decarboxylating)	1.1.1.38	Metabolism; Carbohydrate Metabolism; Pyruvate metabolism [PATH:ko00620] Environmental Information Processing; Signal Transduction; Two-component system [PATH:ko02020]
PPSC2_RS35495	ppm:PPSC2_c1408	0	K01077	E3.1.3.1, phoA, phoB	alkaline phosphatase	3.1.3.1	Metabolism; Metabolism of Cofactors and Vitamins; Folate biosynthesis [PATH:ko00790] Metabolism; Xenobiotics Biodegradation and Metabolism; gamma-Hexachlorocyclohexane degradation [PATH:ko00361] Environmental Information Processing; Signal Transduction; Two-component system [PATH:ko02020]
PPSC2_RS49950	ppo:PPM_4233	0	K00575	cheR	chemotaxis protein methyltransferase CheR	2.1.1.80	Environmental Information Processing; Signal Transduction; Two-component system [PATH:ko02020] Cellular Processes; Cell Motility; Bacterial chemotaxis [PATH:ko02030] Cellular Processes; Cell Motility; Bacterial motility proteins [BR:ko02035]
PPSC2_RS49955	ppo:PPM_4234	0	K03407	cheA	two-component system, chemotaxis family, sensor knase CheA	2.7.13.3	Metabolism; Enzyme Families; Protein kinases [BR:ko01001] Environmental Information Processing; Signal Transduction; Two-component system [PATH:ko02020] Environmental Information Processing; Signal Transduction; Two-component system [BR:ko02022] Cellular Processes; Cell Motility; Bacterial chemotaxis [PATH:ko02030] Cellular Processes; Cell Motility; Bacterial motility proteins [BR:ko02035]
PPSC2_RS54025	ppo:PPM_5030	0	K04771	degP, htrA	serine protease Do	3.4.21.107	Metabolism; Enzyme Families; Peptidases [BR:ko01002] Genetic Information Processing; Folding, Sorting and Degradation; Chaperones and folding catalysts [BR:ko03110] Environmental Information Processing; Signal Transduction; Two-component system [PATH:ko02020]
Other Amino Acids
PPSC2_RS51840	ppq:PPSQR21_046780	0	K00789	E2.5.1.6, metK	S-adenosylmethionine synthetase	2.5.1.6	Metabolism; Amino Acid Metabolism; Cysteine and methionine metabolism [PATH:ko00270] Metabolism; Metabolism of Other Amino Acids; Selenoamino acid metabolism [PATH:ko00450]
PPSC2_RS30485	ppo:PPM_0334	0	K05349	bglX	beta-glucosidase	3.2.1.21	Metabolism; Carbohydrate Metabolism; Starch and sucrose metabolism [PATH:ko00500] Metabolism; Metabolism of Other Amino Acids; Cyanoamino acid metabolism [PATH:ko00460] Metabolism; Biosynthesis of Secondary Metabolites; Phenylpropanoid biosynthesis [PATH:ko00940]
PPSC2_RS50250	ppo:PPM_4291	0	K05350	bglB	beta-glucosidase	3.2.1.21	Metabolism; Carbohydrate Metabolism; Starch and sucrose metabolism [PATH:ko00500] Metabolism; Metabolism of Other Amino Acids; Cyanoamino acid metabolism [PATH:ko00460] Metabolism; Biosynthesis of Secondary Metabolites; Phenylpropanoid biosynthesis [PATH:ko00940]
PPSC2_RS52530	ppm:PPSC2_c5075	0	K05349	bglX	beta-glucosidase	3.2.1.21	Metabolism; Carbohydrate Metabolism; Starch and sucrose metabolism [PATH:ko00500] Metabolism; Metabolism of Other Amino Acids; Cyanoamino acid metabolism [PATH:ko00460] Metabolism; Biosynthesis of Secondary Metabolites; Phenylpropanoid biosynthesis [PATH:ko00940]
PPSC2_RS35970	ppo:PPM_1376	0	K01739	E2.5.1.48, metB	cystathionine gamma-synthase	2.5.1.48	Metabolism; Energy Metabolism; Sulfur metabolism [PATH:ko00920] Metabolism; Amino Acid Metabolism; Cysteine and methionine metabolism [PATH:ko00270] Metabolism; Metabolism of Other Amino Acids; Selenoamino acid metabolism [PATH:ko00450]
PPSC2_RS33995	ppo:PPM_0993	0	K00259	ald	alanine dehydrogenase	1.4.1.1	Metabolism; Energy Metabolism; Reductive carboxylate cycle (CO2 fixation) [PATH:ko00720] Metabolism; Amino Acid Metabolism; Alanine, aspartate and glutamate metabolism [PATH:ko00250] Metabolism; Metabolism of Other Amino Acids; Taurine and hypotaurine metabolism [PATH:ko00430]
Secondary Metabolites
PPSC2_RS30485	ppo:PPM_0334	0	K05349	bglX	beta-glucosidase	3.2.1.21	Metabolism; Carbohydrate Metabolism; Starch and sucrose metabolism [PATH:ko00500] Metabolism; Metabolism of Other Amino Acids; Cyanoamino acid metabolism [PATH:ko00460] Metabolism; Biosynthesis of Secondary Metabolites; Phenylpropanoid biosynthesis [PATH:ko00940]
PPSC2_RS50250	ppo:PPM_4291	0	K05350	bglB	beta-glucosidase	3.2.1.21	Metabolism; Carbohydrate Metabolism; Starch and sucrose metabolism [PATH:ko00500] Metabolism; Metabolism of Other Amino Acids; Cyanoamino acid metabolism [PATH:ko00460] Metabolism; Biosynthesis of Secondary Metabolites; Phenylpropanoid biosynthesis [PATH:ko00940]
PPSC2_RS52530	ppm:PPSC2_c5075	0	K05349	bglX	beta-glucosidase	3.2.1.21	Metabolism; Carbohydrate Metabolism; Starch and sucrose metabolism [PATH:ko00500] Metabolism; Metabolism of Other Amino Acids; Cyanoamino acid metabolism [PATH:ko00460] Metabolism; Biosynthesis of Secondary Metabolites; Phenylpropanoid biosynthesis [PATH:ko00940]
PPSC2_RS51900	ppm:PPSC2_c4942	0	K01835	E5.4.2.2, pgm	phosphoglucomutase	5.4.2.2	Metabolism; Carbohydrate Metabolism; Glycolysis / Gluconeogenesis [PATH:ko00010] Metabolism; Carbohydrate Metabolism; Pentose phosphate pathway [PATH:ko00030] Metabolism; Carbohydrate Metabolism; Galactose metabolism [PATH:ko00052] Metabolism; Carbohydrate Metabolism; Starch and sucrose metabolism [PATH:ko00500] Metabolism; Carbohydrate Metabolism; Amino sugar and nucleotide sugar metabolism [PAT…
PPSC2_RS52775	ppo:PPM_4777	0	K01066	E3.1.1.-, aes	esterase / lipase	3.1.1.-	Metabolism; Biosynthesis of Secondary Metabolites; Tropane, piperidine and pyridine alkaloid biosynthesis [PATH:ko00960] Metabolism; Xenobiotics Biodegradation and Metabolism; 2,4-Dichlorobenzoate degradation [PATH:ko00623]
PPSC2_RS52085	ppo:PPM_4641	0	K01823	E5.3.3.2, idi	isopentenyl-diphosphate delta-isomerase	5.3.3.2	Metabolism; Biosynthesis of Secondary Metabolites; Terpenoid backbone biosynthesis [PATH:ko00900]
PPSC2_RS52895	ppo:PPM_4801	0	K01060	E3.1.1.41	cephalosporin-C deacetylase	3.1.1.41	Metabolism; Biosynthesis of Secondary Metabolites; Penicillin and cephalosporin biosynthesis [PATH:ko00311]
PPSC2_RS51380	ppm:PPSC2_c4824	0	K01710	E4.2.1.46, rfbB, rffG	dTDP-glucose 4,6-dehydratase	4.2.1.46	Metabolism; Biosynthesis of Polyketides and Nonribosomal Peptides; Polyketide sugar unit biosynthesis [PATH:ko00523] Metabolism; Biosynthesis of Polyketides and Nonribosomal Peptides; Biosynthesis of vancomycin group antibiotics [PATH:ko01055] Metabolism; Biosynthesis of Secondary Metabolites; Streptomycin biosynthesis [PATH:ko00521]
PPSC2_RS28805	ppo:PPM_0012	0	K01582	E4.1.1.18, ldcC, cadA	lysine decarboxylase	4.1.1.18	Metabolism; Amino Acid Metabolism; Lysine degradation [PATH:ko00310] Metabolism; Biosynthesis of Secondary Metabolites; Tropane, piperidine and pyridine alkaloid biosynthesis [PATH:ko00960]
Glycan biosynthesis and metabolism
PPSC2_RS31885	ppo:PPM_0574	0	K03429	ugtP	1,2-diacylglycerol 3-glucosyltransferase	2.4.1.157	Metabolism; Lipid Metabolism; Glycerolipid metabolism [PATH:ko00561] Metabolism; Glycan Biosynthesis and Metabolism; Glycosyltransferases [BR:ko01003]
PPSC2_RS31680	ppo:PPM_0534	0	K07260	vanY	D-alanyl-D-alanine carboxypeptidase	3.4.16.4	Metabolism; Glycan Biosynthesis and Metabolism; Peptidoglycan biosynthesis [PATH:ko00550] Metabolism; Enzyme Families; Peptidases [BR:ko01002]
PPSC2_RS30145	ppo:PPM_0265	0	K01190	lacZ	beta-galactosidase	3.2.1.23	Metabolism; Carbohydrate Metabolism; Galactose metabolism [PATH:ko00052] Metabolism; Lipid Metabolism; Sphingolipid metabolism [PATH:ko00600] Metabolism; Glycan Biosynthesis and Metabolism; Other glycan degradation [PATH:ko00511]
PPSC2_RS31770	ppm:PPSC2_c0590	0	K07407	E3.2.1.22B, galA, rafA	alpha-galactosidase	3.2.1.22	Metabolism; Carbohydrate Metabolism; Galactose metabolism [PATH:ko00052] Metabolism; Lipid Metabolism; Glycerolipid metabolism [PATH:ko00561] Metabolism; Lipid Metabolism; Sphingolipid metabolism [PATH:ko00600] Metabolism; Glycan Biosynthesis and Metabolism; Glycosphingolipid biosynthesis - globo series [PATH:ko00603]
PPSC2_RS29425	ppo:PPM_0134	0	K00790	murA	UDP-N-acetylglucosamine 1-carboxyvinyltransferase	2.5.1.7	Metabolism; Carbohydrate Metabolism; Amino sugar and nucleotide sugar metabolism [PATH:ko00520] Metabolism; Glycan Biosynthesis and Metabolism; Peptidoglycan biosynthesis [PATH:ko00550]
Translation
PPSC2_RS30415	ppq:PPSQR21_003030	3.39e-40	K03704	cspA	cold shock protein (beta-ribbon, CspA family)	--	Genetic Information Processing; Transcription; Transcription factors [BR:ko03000]
PPSC2_RS48345	ppo:PPM_3932	0	K03488	licT, bglG	beta-glucoside operon transcriptional antiterminator	--	Genetic Information Processing; Transcription; Transcription factors [BR:ko03000]
PPSC2_RS51680	pta:HPL003_04465	1.67e-40	K03704	cspA	cold shock protein (beta-ribbon, CspA family)	--	Genetic Information Processing; Transcription; Transcription factors [BR:ko03000]
PPSC2_RS31035	ppo:PPM_0417	1.66e-141	K03088	SIG3.2, rpoE	RNA polymerase sigma-70 factor, ECF subfamily	--	Genetic Information Processing; Transcription; RNA polymerase [PATH:ko03020]
PPSC2_RS51660	ppm:PPSC2_c4888	0	K02836	RF-2, prfB	peptide chain release factor RF-2	--	Genetic Information Processing; Translation; Translation factors [BR:ko03012]

## Sheet: Table S5
	The candidate genes for EMSA
chr	start	end	description	length	summit	tags	pvalue	logFC	FDR	NearestTSS	GO_annotation	KO	Gene_description
NC_014622.2	197603	198286	uniq1_119	684	342	23612	0.726689	-0.0259502	0.895681	PPSC2_RS29585:NC_014622.2:198171-198779:+:226	3;GO:0000105,biological_process histidine biosynthetic process;GO:0004424,molecular_function imidazoleglycerol-phosphate dehydratase activity;GO:0005737,cellular_component cytoplasm	K01693	hisB; imidazoleglycerol-phosphate dehydratase
NC_014622.2	294919	295236	uniq1_134	318	159	11754	0.655183	-0.0363817	0.860216	PPSC2_RS30025:NC_014622.2:295145-295543:+:67	1;GO:0016021,cellular_component integral component of membrane	K15977;K15977	ydfp; putative oxidoreductase
NC_014622.2	409036	409584	uniq1_155	549	275	17580	0.414516	-0.0433071	0.75356	PPSC2_RS30485:NC_014622.2:407966-410140:-:830	NA	K05349	bglX; beta-glucosidase
NC_014622.2	619472	620172	uniq1_434	701	351	19461	0.521245	0.0391222	0.817691	PPSC2_RS31480:NC_014622.2:619863-620624:+:40	NA	NA	sdr3; oxidoreductase
NC_014622.2	829569	830593	uniq1_464	1025	513	24957	0.638707	-0.0426578	0.847691	PPSC2_RS32400:NC_014622.2:829543-830961:+:-541	NA	K00135	gabD; aldehyde dehydrogenase
NC_014622.2	1320302	1320960	uniq1_55	659	330	14542	0.152072	0.0756454	0.42725	PPSC2_RS34445:NC_014622.2:1320180-1321184:+:-454	3;GO:0005886,cellular_component plasma membrane;GO:0006810,biological_process transport;GO:0016021,cellular_component integral component of membrane	K02033	peptide ABC transporter permease
NC_014622.2	1370842	1371184	uniq1_61	343	172	8962	0.00251769	0.173819	0.0680827	PPSC2_RS34650:NC_014622.2:1371324-1372538:+:310	NA	NA	lpg2; glycosyl transferase
NC_014622.2	1586439	1586733	uniq1_99	295	148	6933	0.0236907	0.157481	0.164479	PPSC2_RS35690:NC_014622.2:1586020-1588917:+:-569	NA	K00164	sucA; 2-oxoglutarate dehydrogenase
NC_014622.2	4218230	4218834	uniq1_168	605	303	12210	0.133554	0.0815673	0.3976	PPSC2_RS47455:NC_014622.2:4217698-4218528:-:-6	1;GO:0004722,molecular_function protein serine/threonine phosphatase activity	K20074	pppL; serine/threonine protein phosphatase
NC_014622.2	4533996	4534326	uniq1_218	331	166	9003	0.0235617	0.158153	0.164479	PPSC2_RS48880:NC_014622.2:4533868-4534155:-:-8	NA	NA	nucleoside-diphosphate sugar epimerase
NC_014622.2	4864742	4865054	uniq1_268	313	157	9492	0.529827	-0.035489	0.817691	PPSC2_RS50475:NC_014622.2:4862711-4864408:-:-492	2;GO:0004222,molecular_function metalloendopeptidase activity;GO:0046872,molecular_function metal ion binding	NA	oligoendopeptidase F
NC_014622.2	5227282	5227588	uniq1_327	307	154	11289	0.941016	0.00185131	0.975427	PPSC2_RS51900:NC_014622.2:5225892-5227610:-:175	3;GO:0000287,molecular_function magnesium ion binding;GO:0005975,biological_process carbohydrate metabolic process;GO:0016868,molecular_function intramolecular transferase activity, phosphotransferases	K01835	phosphoglucomutase
NC_014622.2	5262266	5263070	uniq1_332	805	403	24677	0.688866	-0.034725	0.878064	PPSC2_RS52085:NC_014622.2:5262049-5263149:-:481	7;GO:0000287,molecular_function magnesium ion binding;GO:0004452,molecular_function isopentenyl-diphosphate delta-isomerase activity;GO:0005737,cellular_component cytoplasm;GO:0008299,biological_process isoprenoid biosynthetic process;GO:0010181,molecular_function FMN binding;GO:0016491,molecular_function oxidoreductase activity;GO:0070402,molecular_function NADPH binding	K01823	idi, IDI; isopentenyl-diphosphate Delta-isomerase
NC_014622.2	5468072	5468598	uniq1_376	527	264	18291	0.397267	0.0477143	0.738171	PPSC2_RS53040:NC_014622.2:5467254-5468177:-:-160	NA	K17320	lplC; putative aldouronate transport system permease protein
NC_014622.2	5653371	5654144	uniq1_414	774	387	25976	0.357218	-0.0848465	0.692044	PPSC2_RS53890:NC_014622.2:5653078-5654502:-:745	NA	K01804	araA; L-arabinose isomerase
NC_014622.2	1439016	1439303	uniq1_69	288	144	7683	0.000606054	0.190415	0.0393329	PPSC2_RS34955:NC_014622.2:1438542-1440023:+:-620	1;GO:0004104,molecular_function cholinesterase activity	K03929	pnbA; para-nitrobenzyl esterase
NC_014622.2	1173773	1174314	uniq1_29	542	271	13447	0.1909	0.065874	0.491644	PPSC2_RS33820:NC_014622.2:1175045-1176343:+:1001	3;GO:0004553,molecular_function hydrolase activity, hydrolyzing O-glycosyl compounds;GO:0005975,biological_process carbohydrate metabolic process;GO:0016616,molecular_function oxidoreductase activity, acting on the CH-OH group of donors, NAD or NADP as acceptor	K07406	melA; alpha-galactosidase
NC_014622.2	682198	683058	uniq1_444	861	431	22835	0.918368	0.00668417	0.967407	PPSC2_RS31770:NC_014622.2:681597-683780:+:-1034	2;GO:0004557,molecular_function alpha-galactosidase activity;GO:0005975,biological_process carbohydrate metabolic process	K07407	galA, rafA; alpha-galactosidase
NC_014622.2	5352139	5352930	uniq1_352	792	396	24291	0.864906	-0.0140079	0.94758	PPSC2_RS52530:NC_014622.2:5350899-5353820:-:1286	3;GO:0004553,molecular_function hydrolase activity, hydrolyzing O-glycosyl compounds;GO:0005975,biological_process carbohydrate metabolic process;GO:0030246,molecular_function carbohydrate binding	K05349	bglX; beta-glucosidase

## Sheet: Table S6
AraC family transcription factors in P. polymyxa SC2 genome
Gene ID	Gene description
PPSC2_02250	AraC family transcriptional regulator, araC1
PPSC2_12075	AraC family transcriptional regulator, araC2
PPSC2_12700	AraC family transcriptional regulator, araC3
PPSC2_01360	AraC family transcriptional regulator, araC5
PPSC2_15285	AraC family transcriptional regulator, arabinose operon regulatory protein, araC9
PPSC2_01400	AraC family transcriptional regulator, yisR1
PPSC2_01665	AraC family transcriptional regulator, yisR3
PPSC2_02750	AraC family transcriptional regulator, yqhC
PPSC2_04035	two-component system, response regulator YesN
PPSC2_03040	AraC family transcriptional regulator, msmR1
PPSC2_12115	AraC family transcriptional regulator, msmR5
PPSC2_15365	AraC family transcriptional regulator, msmR7
PPSC2_18920	AraC family transcriptional regulator, msmR9
PPSC2_02120	two-component system, response regulator YesN
PPSC2_05450	two-component system, response regulator YesN
PPSC2_03905	AraC family transcriptional regulator, rafR
PPSC2_03330	AraC family transcriptional regulator, rhaS1
PPSC2_03585	AraC family transcriptional regulator, rhaS2
PPSC2_04495	AraC family transcriptional regulator, activator of mtrCDE, rhaS3
PPSC2_05010	AraC family transcriptional regulator, rhaS4
PPSC2_09595	AraC family transcriptional regulator, rhaS8
PPSC2_17840	AraC family transcriptional regulator, rhaS11
PPSC2_24745	AraC family transcriptional regulator, rhaS13
PPSC2_05180	AraC family transcriptional regulator, rhaR1
PPSC2_05555	AraC family transcriptional regulator, rhaR2
PPSC2_24455	AraC family transcriptional regulator, rhaR3
PPSC2_03320	AraC family transcriptional regulator, transcriptional activator for feuABC-ybbA operon, ybbB1
PPSC2_06285	AraC family transcriptional regulator, transcriptional activator for feuABC-ybbA operon, ybbB3
PPSC2_09415	AraC family transcriptional regulator, ydeC
PPSC2_17895	AraC family transcriptional regulator, pchR
PPSC2_18160	AraC family transcriptional regulator, lacR
PPSC2_21985	AraC family transcriptional regulator, yfiF7
PPSC2_20710	two-component system, response regulator YesN , cheR1
PPSC2_18115	regulatory protein of adaptative response / methylphosphotriester-DNA alkyltransferase methyltransferase, adaA1; adenosine deaminase
PPSC2_20735	regulatory protein of adaptative response / methylphosphotriester-DNA alkyltransferase methyltransferase, adaA3
PPSC2_08590	AraC family transcriptional regulator, ydeE1
PPSC2_15590	ydeE3; transcriptional regulator
PPSC2_18230	AraC family transcriptional regulator, ydeE5
PPSC2_24800	AraC family transcriptional regulator, ydeE7
PPSC2_16090	AraC family transcriptional regulator, two-component system, response regulator YesN, ytdP1
PPSC2_17405	AraC family transcriptional regulator, ytdP3
PPSC2_24435	AraC family transcriptional regulator
PPSC2_17200	AraC family transcriptional regulator
PPSC2_25290	AraC family transcriptional regulator
